# Supplementary material for: Association of anthropometric indicators and blood pressure with subclinical cardiovascular diseases in obese adolescents: a cross-sectional study
Source: Front Cardiovasc Med. 2025 Oct 14;12:1625575. doi: 10.3389/fcvm.2025.1625575 (PMC12558888; doi:10.3389/fcvm.2025.1625575)
Supplement: Supplementary file 1 [file Table1.xlsx]

## Sheet: Sheet1
age（years）	Total	Stunted growth		Mild wasting		Moderate to severe wasting		Malnutrition		Overweight		Obesity
		n	(%)	n	(%)	n	(%)	n	(%)	n	(%)	n	(%)
6	27193	101	0.37	615	2.26	792	2.91	1492	5.49	4026	14.81	4628	17.02
7	32234	76	0.24	1000	3.1	1030	3.2	2093	6.49	4640	14.39	5001	15.51
8	26882	58	0.22	839	3.12	792	2.95	1678	6.24	3738	13.91	4631	17.23
9	28157	56	0.2	707	2.51	650	2.31	1407	5	4406	15.65	5484	19.48
10	28776	37	0.13	700	2.43	500	1.74	1236	4.3	5029	17.48	5809	20.19
11	29539	31	0.1	714	2.42	531	1.8	1246	4.22	5435	18.4	5410	18.31
12	22729	22	0.1	564	2.48	266	1.17	849	3.74	4366	19.21	3738	16.45
13	20854	18	0.09	478	2.29	223	1.07	716	3.43	3859	18.5	3072	14.73
14	4454	9	0.2	148	3.32	71	1.59	224	5.03	843	18.93	560	12.57
15	11192	20	0.18	324	2.89	144	1.29	488	4.36	2000	17.87	1643	14.68
16	11826	30	0.25	337	2.85	201	1.7	568	4.8	2331	19.71	1680	14.21
17	2360	4	0.17	80	3.39	55	2.33	139	5.89	495	20.97	342	14.49
18	71	0	0	0	0	0	0	0	0	9	12.68	14	19.72
19	3	0	0	0	0	0	0	0	0	0	0	0	0
20	0	0	0	0	0	0	0	0	0	0	0	0	0
21	0	0	0	0	0	0	0	0	0	0	0	0	0
22	0	0	0	0	0	0	0	0	0	0	0	0	0
total	246270	462	0.19	6506	2.64	5255	2.13	12136	4.93	41177	16.72	42012	17.06
age（years）	girls	Stunted growth		Mild wasting		Moderate to severe wasting		Malnutrition		Overweight		Obesity
		n	(%)	n	(%)	n	(%)	n	(%)	n	(%)	n	(%)
6	12975	54	0.42	299	2.3	376	2.9	722	5.56	1893	14.59	1825	14.07
7	15239	37	0.24	490	3.22	476	3.12	998	6.55	2062	13.53	1842	12.09
8	12595	29	0.23	506	4.02	351	2.79	885	7.03	1541	12.24	1680	13.34
9	12991	25	0.19	469	3.61	295	2.27	785	6.04	1719	13.23	1786	13.75
10	13290	13	0.1	386	2.9	202	1.52	601	4.52	1724	12.97	1863	14.02
11	13803	15	0.11	253	1.83	214	1.55	454	3.29	1785	12.93	1756	12.72
12	10485	9	0.09	116	1.11	115	1.1	238	2.27	1427	13.61	1186	11.31
13	9598	12	0.13	119	1.24	85	0.89	214	2.23	1386	14.44	965	10.05
14	1981	5	0.25	42	2.12	26	1.31	71	3.58	307	15.5	165	8.33
15	5199	11	0.21	105	2.02	51	0.98	167	3.21	799	15.37	499	9.6
16	5476	17	0.31	116	2.12	100	1.83	233	4.25	883	16.12	480	8.77
17	1086	2	0.18	21	1.93	27	2.49	50	4.6	196	18.05	101	9.3
18	29	0	0	0	0	0	0	0	0	3	10.34	0	0
19	1	0	0	0	0	0	0	0	0	0	0	0	0
20	0	0	0	0	0	0	0	0	0	0	0	0	0
total	114748	229	0.2	2922	2.55	2318	2.02	5418	4.72	15725	13.7	14148	12.33
age（years）	boys	Stunted growth		Mild wasting		Moderate to severe wasting		Malnutrition		Overweight		Obesity
		n	(%)	n	(%)	n	(%)	n	(%)	n	(%)	n	(%)
6	14218	47	0.33	316	2.22	416	2.93	770	5.42	2133	15	2803	19.71
7	16995	39	0.23	510	3	554	3.26	1095	6.44	2578	15.17	3159	18.59
8	14287	29	0.2	333	2.33	441	3.09	793	5.55	2197	15.38	2951	20.66
9	15166	31	0.2	238	1.57	355	2.34	622	4.1	2687	17.72	3698	24.38
10	15486	24	0.15	314	2.03	298	1.92	635	4.1	3305	21.34	3946	25.48
11	15736	16	0.1	461	2.93	317	2.01	792	5.03	3650	23.2	3654	23.22
12	12244	13	0.11	448	3.66	151	1.23	611	4.99	2939	24	2552	20.84
13	11256	6	0.05	359	3.19	138	1.23	502	4.46	2473	21.97	2107	18.72
14	2473	4	0.16	106	4.29	45	1.82	153	6.19	536	21.67	395	15.97
15	5993	9	0.15	219	3.65	93	1.55	321	5.36	1201	20.04	1144	19.09
16	6350	13	0.2	221	3.48	101	1.59	335	5.28	1448	22.8	1200	18.9
17	1274	2	0.16	59	4.63	28	2.2	89	6.99	299	23.47	241	18.92
18	42	0	0	0	0	0	0	0	0	6	14.29	14	33.33
19	2	0	0	0	0	0	0	0	0	0	0	0	0
20	0	0	0	0	0	0	0	0	0	0	0	0	0
21	0	0	0	0	0	0	0	0	0	0	0	0	0
22	0	0	0	0	0	0	0	0	0	0	0	0	0
total	131522	233	0.18	3584	2.73	2937	2.23	6718	5.11	25452	19.35	27864	21.19
