# Supplementary material for: Association of anthropometric indicators and blood pressure with subclinical cardiovascular diseases in obese adolescents: a cross-sectional study
Source: Front Cardiovasc Med. 2025 Oct 14;12:1625575. doi: 10.3389/fcvm.2025.1625575 (PMC12558888; doi:10.3389/fcvm.2025.1625575)
Supplement: Supplementary file 2 [file Table2.xlsx]

## Sheet: table
ID	Gender	Age	L.IMT	R.IMT	WHR	BMI	SBP	DBP
bx01	M	12	0.43	0.41	0.9	25.5	108.333	62.6667
bx02	F	12	0.46	0.38	0.94	25.5	116	59.3333
bx03	M	12	0.42	0.48	0.82	25.9	122.333	69.3333
bx04	M	12	0.4	0.46	0.8	25.2	114	61.3333
bx05	F	12	0.45	0.5	0.8	24.6	125.667	69.3333
bx06	M	11	0.38	0.43	0.84	27.3	111.667	63
bx07	M	12	0.46	0.5	0.87	27.1	106.333	55.3333
bx08	M	13	0.44	0.41	0.78	23.5	107	63
bx09	F	11	0.39	0.37	0.81	23.4	114.333	69.3333
bx10	M	11	0.37	0.38	0.87	27.1	113	61.6667
bx11	M	10	0.38	0.32	0.75	21.1	97	55.6667
bx12	M	11	0.45	0.45	0.79	23.2	118.667	74
bx13	M	11	0.4	0.42	0.81	28.2	129.667	79.6667
bx14	M	12	0.42	0.44	0.79	23.4	106.333	63
bx15	M	11	0.41	0.38	0.84	22.7	113.667	70
bx16	M	11	0.35	0.39	0.78	23.5	113	67.3333
bx17	F	11	0.41	0.46	0.82	22.4	105.667	67.3333
bx18	M	11	0.4	0.4	0.79	27.2	117.667	65
bx19	M	12	0.33	0.35	0.77	22.6	101.667	58
bx20	M	11	0.37	0.34	0.8	24.5	117.333	62.6667
bx21	F	11	0.38	0.4	0.87	21.2	106.667	56.3333
bx22	M	11	0.4	0.4	0.78	22.5	114.667	66
bx23	F	11	0.38	0.37	0.78	21.4	110	59.6667
bx24	F	11	0.33	0.38	0.72	21.9	104.333	64
bx25	M	10	0.45	0.4	0.76	23.8	109.333	49.6667
bx26	M	10	0.42	0.41	0.84	24.4	113	67.3333
bx27	F	10	0.43	0.41	0.76	22.2	91	45.6667
bx28	F	9	0.37	0.39	0.74	20.6	100.667	54
bx29	M	10	0.33	0.39	0.74	19.3	92	55.3333
bx30	M	10	0.49	0.43	0.77	21.9	92	52
bx31	F	10	0.44	0.43	0.75	22.4	111	52.3333
bx32	M	10	0.47	0.41	0.9	26.9	111	65
bx33	M	10	0.46	0.36	0.81	21.8	105.667	64
bx34	M	10	0.42	0.4	0.84	23.9	116.667	62
bx35	F	10	0.45	0.34	0.81	26.4	111.333	67
bx36	M	10	0.45	0.37	0.78	22.3	109.667	73
bx37	M	10	0.34	0.35	0.8	24.9	92.6667	56.3333
bx38	M	10	0.4	0.36	0.73	22.2	110.333	59
bx39	M	10	0.43	NA	0.8	24.6	107.333	61.3333
bx40	F	10	0.3	0.43	0.73	15	93	62.3333
bx41	F	9	0.39	0.4	0.73	18.9	100	54
bx42	M	9	0.46	0.46	0.87	32.8	123.667	69.3333
bx43	M	9	0.4	0.4	0.81	26.2	124.333	66.6667
bx44	F	9	0.44	0.43	0.78	24.9	117.333	81.6667
bx45	F	10	0.41	0.38	0.76	20.5	106	67.6667
bx46	F	9	0.43	0.42	0.79	20.4	109.667	56.6667
bx47	F	9	0.47	0.45	0.78	22.7	101	60.3333
bx48	F	9	0.4	0.4	0.75	23.3	95.6667	59.3333
bx49	F	10	0.43	0.45	0.83	26.5	131.667	72
bx51	M	7	0.46	0.39	0.73	19.9	95.3333	49
bx52	M	8	0.41	0.48	0.8	23.6	110	68.6667
bx53	F	8	0.42	0.43	0.77	21.4	104.667	71
bx54	F	7	0.32	0.42	0.73	20.7	96.6667	58
bx55	M	7	0.4	0.4	0.76	18.8	101.333	68.6667
bx56	M	8	0.4	0.36	0.73	18.9	109.333	76.3333
bx57	M	7	0.49	0.4	0.76	22	113	64.6667
bx58	M	7	0.43	0.42	0.74	15.4	100.333	54.6667
bx59	M	7	0.34	0.36	0.76	17	95.3333	58
bx60	M	7	0.41	0.43	0.74	17.7	104.667	67.6667
bx61	F	7	0.36	0.38	0.76	18.5	102.667	59.3333
bx62	F	7	0.43	0.36	0.74	20.8	102.333	54.3333
bx63	F	8	0.46	0.47	0.75	17.8	105.333	56.3333
bx64	M	7	0.44	0.41	0.79	19.4	102	58
bx65	M	7	0.39	0.41	0.75	17.2	112.333	60.3333
bx66	F	6	0.39	0.52	0.73	16.9	90.3333	53
bx67	M	6	0.48	0.43	0.75	19.2	87.6667	55.6667
bx68	M	6	0.48	0.43	0.78	20.2	109	64
kg01	M	16	0.54	0.55	0.86	29.5	126.333	67.3333
kg02	F	16	0.36	0.36	0.85	30	122	76
kg03	F	16	0.53	0.46	0.83	34.9	121.333	76.6667
kg04	M	15	0.42	0.42	0.84	27.4	132.667	83.6667
kg05	F	17	0.4	0.39	0.89	32.3	132	82
kg06	M	17	0.52	0.46	0.93	39	155.667	90.6667
kg07	M	16	0.45	0.44	0.79	26.1	147.333	73
kg08	M	17	0.4	0.56	0.86	26.9	136.667	74
kg09	M	17	0.58	0.51	0.95	28.2	165.667	99.3333
kg10	M	17	0.55	0.5	0.89	35.5	161.667	79.6667
kg11	M	17	0.52	0.46	0.86	28.3	137.333	77
kg13	M	17	0.49	0.5	0.9	29.7	128.333	76.3333
kg14	M	16	0.49	0.52	0.88	30.3	137	78.3333
kg15	M	16	0.51	0.55	0.85	25.2	119.333	55.6667
kg16	F	17	0.48	0.49	0.84	28.2	122.333	73.3333
pb01	M	12	0.41	0.48	0.81	22.9	140	85.6667
pb02	M	12	0.39	0.48	0.83	24.2	121	72.6667
pb03	F	12	0.45	0.44	0.96	28.8	136.333	82
pb04	M	12	0.43	0.36	0.79	22.9	137.333	82.3333
pb05	F	12	0.48	0.4	0.81	24.9	115.667	65.6667
pb06	M	12	0.31	0.39	0.81	25.8	123	66.3333
pb07	M	12	0.49	0.51	0.9	32.2	138	77.6667
pb08	M	12	0.43	0.37	0.87	27	140.333	76.6667
pb09	M	12	0.4	0.31	0.84	24.5	120.333	62.6667
pb10	M	11	0.35	0.33	0.75	21.9	123.667	73
pb11	M	11	0.31	0.36	0.78	22.8	120.667	61
pb12	M	11	0.38	0.36	0.76	23.2	118	70
pb13	M	12	0.34	0.38	0.84	25.8	131	68.6667
pb14	M	11	0.37	0.33	0.76	20.8	112.333	73.6667
pb15	M	12	0.39	0.45	0.93	31.3	128.667	65.3333
pb16	M	12	0.39	0.37	0.85	27.5	113	75
pb17	M	12	0.4	0.35	0.95	29.2	126.333	72.3333
pb18	M	11	0.41	0.42	0.81	25.2	121	61.6667
pb19	M	12	0.36	0.37	0.83	25	115	65.3333
pb20	M	11	0.36	0.34	0.88	28.4	127.667	63.3333
pb21	M	10	0.35	0.37	0.86	26.6	114.333	62.3333
pb22	M	10	0.38	0.38	0.84	31	107	68.6667
pb23	M	10	0.39	0.41	0.79	25.4	103	69
pb24	M	10	0.41	0.38	0.8	23.8	118	59.3333
pb25	M	10	0.44	0.35	0.78	24.7	116.667	65
pb26	M	10	0.42	0.42	0.76	23.3	97.6667	56.3333
pb27	M	10	0.4	0.31	0.82	22.6	102	59.3333
pb28	M	10	0.4	0.4	0.8	21.1	108.667	66.3333
pb29	F	11	0.35	0.39	0.86	27.3	123	70.6667
pb30	F	10	0.43	0.41	0.77	18.7	89.3333	55
pb31	M	9	0.38	0.31	0.78	20.7	116.333	64.3333
pb32	M	10	0.41	0.38	0.8	27.3	120	73.3333
pb33	M	9	0.41	0.35	0.71	22.3	109	64.6667
pb34	M	9	0.38	0.34	0.75	21.9	111.333	61.3333
pb35	F	9	0.41	0.39	0.76	21.9	118.333	71.3333
pb36	M	10	0.44	0.46	0.82	24.3	122.333	75.6667
pb37	F	9	0.42	0.39	0.73	22.2	92.6667	57.6667
pb38	F	10	0.43	0.42	0.8	24.8	111.333	70.6667
pb39	M	9	0.42	0.42	0.75	24	106.333	58.3333
pb40	M	9	0.41	0.31	0.76	21	109	68.6667
pb41	F	9	0.36	0.34	0.75	18.9	109.667	76.6667
pb42	M	10	0.39	0.39	0.82	24.6	118.667	67
pb43	M	10	0.41	0.42	0.88	31.6	134.333	74
pb44	M	8	0.35	0.33	0.77	21.1	118.333	67.3333
pb45	M	8	0.3	0.32	0.75	19	106.667	63.6667
pb46	M	8	0.35	0.35	0.76	19.3	91.3333	62
pb47	M	8	0.31	0.3	0.75	18.6	99	63.3333
pb48	M	8	0.37	0.38	0.75	23.2	97.3333	61.3333
pb49	M	8	0.37	0.35	0.74	21.2	108.333	54
pb50	M	7	0.33	0.37	0.72	17.5	111.667	59.3333
pb51	F	7	0.36	0.37	0.76	18.8	100	63
pb52	M	7	0.39	0.35	0.74	20.7	101	61.3333
pb53	F	7	0.36	0.35	0.72	17.7	97.3333	60.3333
pb54	M	7	0.38	0.36	0.73	16.1	92.3333	55
pb55	M	7	0.35	0.4	0.73	18	90.3333	55.3333
pb56	M	7	0.4	0.37	0.74	18.3	105.333	64
pb57	M	7	0.33	0.37	0.72	18.2	105.667	61.3333
pb58	M	8	0.36	0.28	0.69	16.7	95	60
pb59	F	7	0.37	0.3	0.72	17.1	102.667	60.3333
pb60	F	7	0.37	0.39	0.72	17.6	88.6667	57.6667
pb61	F	7	0.3	0.29	0.7	18.9	103	70.6667
pb62	F	8	0.37	0.32	0.77	20.9	109	74
tl01	F	15	0.42	0.46	0.93	31.5	139	71
tl02	F	14	0.42	0.39	0.83	26.6	122	65.6667
tl03	M	14	0.49	0.45	0.9	31.3	126.667	71.3333
tl04	M	15	0.51	0.49	0.96	31.1	138.667	92.6667
tl05	M	14	0.36	0.42	0.85	27.9	123.667	63.3333
tl06	M	15	0.38	0.35	0.93	26.6	127.333	74
tl07	M	14	0.47	0.51	0.88	29.9	118	67.6667
tl08	M	14	0.41	0.45	0.84	26.5	129	65.3333
tl09	M	14	0.44	0.5	0.86	24.2	124.333	66
tl10	M	14	0.38	0.3	0.87	27.9	114	69.3333
tl11	M	14	0.35	0.38	0.84	26	124	76.6667
tl12	M	14	0.39	0.37	0.8	21.1	143	75.6667
tl13	M	14	0.35	0.37	0.85	26.2	120.333	66.6667
tl14	F	14	0.44	0.46	0.99	36.9	125.667	74.3333
tl15	M	13	0.41	0.43	0.84	25.9	132.333	70
tl16	F	13	NA	0.39	0.93	27.2	121.333	81
tl17	M	12	0.42	0.35	0.81	26.8	130.333	66.3333
tl18	M	12	0.37	0.39	0.86	28.7	122.333	77.6667
tl19	M	13	0.39	0.44	0.83	21.6	117	68.6667
tl20	F	13	0.38	0.36	0.77	16.9	115.667	72
tl21	M	13	0.44	0.5	0.91	28.6	125.333	64.6667
tl22	M	13	0.39	0.37	0.82	26.2	116	60
tl23	M	13	0.48	0.46	0.89	28.7	132	70.6667
tl24	F	13	0.4	0.5	0.92	31.2	136.333	76.3333
tl25	M	13	0.37	0.32	0.87	26.4	118	80
tl26	F	12	0.46	0.41	0.91	30.5	123.667	55
tl27	M	13	0.43	0.36	0.85	27	135.333	76.6667
tl28	M	13	0.35	0.37	0.9	28	132.333	82.6667
tl29	M	13	0.48	0.48	0.9	28.2	134.333	79.3333
ys01	F	15	0.42	0.49	0.93	32.8	134	82
ys02	M	15	0.51	0.5	0.91	31.3	148.667	72.3333
ys03	M	15	0.47	0.46	0.94	32.1	143	80.6667
ys04	M	16	0.46	0.38	0.89	31.9	151	69
ys05	M	14	0.43	0.47	0.84	25.3	114.667	66.3333
ys06	M	15	0.46	0.45	0.93	30.3	135.333	80.6667
ys07	M	14	0.47	0.59	0.99	34.1	132.333	65.3333
ys08	M	14	0.58	0.51	0.9	28	136.333	82.6667
ys09	M	14	0.4	0.43	0.86	25.8	113.333	68
ys10	M	14	0.46	0.43	0.87	27.1	131.667	73
ys11	M	14	0.48	0.41	0.81	24.7	113.333	70.6667
ys12	M	14	0.43	0.3	0.72	21.6	124.667	66.6667
ys13	F	14	0.39	0.37	0.88	25.9	112.667	73.3333
ys14	F	14	0.36	0.37	0.77	18.9	108.333	76.3333
ys15	M	14	0.5	0.49	0.92	31.6	139.667	72.6667
ys16	F	13	0.42	0.36	1	35.6	117.667	78.6667
ys17	M	14	0.42	0.42	0.83	26.5	116.333	68
ys18	M	14	0.36	0.35	0.87	26.8	126.333	62.3333
ys19	M	14	0.41	0.46	0.93	28.3	155.667	84.6667
ys20	F	13	0.48	0.47	0.78	23.4	124	73.3333
ys21	F	13	0.47	0.45	0.98	33.3	158	89.3333
ys22	M	13	0.34	0.44	0.89	29.4	128.667	65.3333
ys23	M	13	0.38	0.45	0.86	26.3	139.333	71.3333
ys24	M	13	0.44	0.41	0.86	26.5	131.667	64.6667
ys25	M	13	0.46	0.42	0.82	26.9	134.667	74.3333
ys26	M	13	0.42	0.53	0.82	23.8	121.667	74.3333
ys27	F	13	0.52	0.6	0.88	25.2	108.667	71.3333
ys28	F	13	0.43	0.47	0.82	24.3	128.333	69.3333
ys29	F	13	0.39	0.38	0.85	24.9	109.667	76
ys30	F	13	0.3	0.43	0.81	23.6	115.667	71.3333
ys31	F	13	0.47	0.43	0.9	30.3	127.333	72.3333
yzz01	F	17	0.4	0.43	0.88	28.7	105.667	61.3333
yzz03	F	17	0.4	0.33	0.96	29.4	138.667	83
yzz04	F	19	0.47	0.48	1.02	33.2	134.667	67.3333
yzz05	F	17	0.43	0.41	0.92	30.9	126	64
yzz06	F	16	0.34	0.4	0.86	32.6	131.667	78.3333
yzz07	F	17	0.4	0.38	0.86	25.4	124.333	69.6667
yzz08	F	16	0.49	0.46	0.89	27.6	143.667	84.3333
yzz11	F	16	0.45	0.43	0.92	34.8	136	81
yzz12	F	16	0.45	0.48	0.93	28.7	124.333	73
yzz14	M	18	0.47	0.56	0.9	29.3	142	74
yzz15	M	18	0.46	0.47	1	38	138.333	84.3333
yzz16	M	18	0.4	0.49	0.79	26.9	134.333	67.3333
yzz17	M	19	0.46	0.5	0.92	32.8	155.333	78.6667
yzz19	M	16	0.38	0.34	0.81	24.5	133	65.6667
yzz20	M	16	0.43	0.37	0.95	30.7	132.667	71.6667
yzz21	M	16	0.39	0.35	0.75	18.7	114	66.6667
yzz22	M	16	0.5	0.42	0.93	30.8	132.667	77.6667
yzz23	M	17	0.39	0.38	0.92	25.8	148.667	80.6667
zc01	M	16	0.4	0.44	0.92	27.2	124.667	66.6667
zc02	M	16	0.35	0.33	0.91	30.6	125.667	71.3333
zc03	M	16	0.49	0.55	0.84	26.7	119.667	60.6667
zc04	M	16	0.53	0.56	0.94	36	166.333	85.3333
zc05	M	16	0.46	0.55	0.75	23	135.333	82.6667
zc06	M	17	0.42	0.44	0.87	26.8	125	74.6667
zc07	F	17	0.36	0.34	0.84	27.3	124	68.3333
zc08	M	17	0.42	0.44	0.92	29.8	141.667	74.3333
zc09	M	17	0.34	0.29	0.84	27.5	131.333	79.6667
zc10	M	17	0.42	0.39	0.91	31.3	134.333	66
zc11	F	17	0.36	0.47	0.82	24.2	110.667	64.3333
zc12	M	16	0.56	0.47	0.98	33.1	170.333	97
zc13	F	17	0.44	0.48	0.92	33.5	131	77
zc14	M	17	0.46	0.38	0.75	18.7	120.333	74.6667
zc15	M	18	0.47	0.45	0.97	39.4	152.667	88
zc16	M	16	0.45	0.51	0.92	31.4	131	77.3333
zc17	M	18	0.52	0.46	0.9	31.4	154	103
zc18	M	18	0.51	0.49	1.03	34.3	142.333	85
zc19	M	18	0.44	0.48	0.92	36.3	146.333	76.3333
zc20	M	18	0.54	0.55	0.9	30.2	145	84.3333
zc21	M	18	0.39	0.43	0.89	29.3	138	73.6667
zc22	M	17	0.4	0.48	0.96	27.8	141.333	69.3333
zc23	M	16	0.55	0.53	0.92	30.6	143	69
